# Supplementary material for: Adipose Tissue-Derived Mesenchymal Stem Cells as a Potential Restorative Treatment for Cartilage Defects: A PRISMA Review and Meta-Analysis
Source: Pharmaceuticals (Basel). 2021 Dec 8;14(12):1280. doi: 10.3390/ph14121280 (PMC8705514; doi:10.3390/ph14121280)
Supplement: Supplementary file 1 [file pharmaceuticals-14-01280-s001.zip]

Archive with 1 entries (1 files):
- pharmaceuticals-1486098-supplementary.pdf
